# Supplementary material for: Development and Preliminary Validation of the Breath Motor Pattern Index (BMPI): An Observational Measure of Respiratory Pattern Quality in Children
Source: Children (Basel). 2026 May 29;13(6):759. doi: 10.3390/children13060759 (PMC13297550; doi:10.3390/children13060759)
Supplement: Supplementary file 1 [file children-13-00759-s001.zip]

Archive with 1 entries (1 files):
- children-4306079-supplementary.pdf
